# Supplementary material for: Mutagenesis of the odorant receptor co-receptor (Orco) reveals severe olfactory defects in the crop pest moth Helicoverpa armigera
Source: BMC Biol. 2022 Sep 30;20:214. doi: 10.1186/s12915-022-01411-2 (PMC9524114; doi:10.1186/s12915-022-01411-2)
Supplement: Supplementary file 2 — Additional file 2. Table S1. The TPM value of main olfactory related genes in Orco-/- and wild type. [file 12915_2022_1411_MOESM2_ESM.xlsx]

## Sheet: Sheet1
Additional file 2: Table S1.The TPM value of main olfactory related genes in Orco-/- mutant and wild type.
		Female-WT		Female-Orco-/-				Male-WT		Male-Orco-/-
		Mean	SD	Mean	SD	p-Value	Significance	Mean	SD	Mean	SD	p-Value	Significance
PR	HarmOR11	7.78667	0.175942	13.5033	0.683927	0.000332233	***	22.9933	1.00453	15.8033	0.777875	0.00132183	**
	HarmOR14	0	0	0.0266667	0.0377124	0.373901	ns	3.67667	0.362614	3.73333	0.372499	0.884951	ns
	HarmOR14b	0.0266667	0.0377124	0	0	0.373901	ns	7.22	0.331763	6.23333	0.594886	0.109871	ns
	HarmOR16	0.05	0.0374166	0.0166667	0.0235702	0.34649	ns	20.7	0.588048	17.92	1.4148	0.0622402	ns
	HarmOR15	0.04	0.0163299	0.0133333	0.0188562	0.205106	ns	4.30333	0.0555778	3.32667	0.347595	0.0171926	*
	HarmOR13	0	0	0.0333333	0.0235702	0.116117	ns	46.9167	1.51529	40.8767	0.611519	0.00639468	**
	HarmOR6	3.08	0.532353	3.15	0.410447	0.890045	ns	1.82333	0.285696	0.883333	0.197709	0.0186786	*
Conventional ORs	HarmOR1	22.9333	0.363715	12.49	0.644515	< 0.0001	***	18.2667	0.820989	20.74	0.408982	0.0188831	*
	HarmOR3	3.22667	0.178201	3.3	0.168721	0.69431	ns	2	0.247117	1.68	0.166733	0.203604	ns
	HarmOR7	2.77	0.339509	2.35667	0.259529	0.243168	ns	3.05333	0.0946338	1.97667	0.074087	0.000223533	***
	HarmOR8	3.3	0.110454	4.30667	0.0974109	0.000640704	***	2.18667	0.0573488	2.31667	0.245266	0.5059	ns
	HarmOR9	4.69667	0.38612	5.78	0.544855	0.0834701	ns	6.71	0.794019	1.15	0.129615	0.000614101	***
	HarmOR10	5.69333	0.157973	6.33333	0.181169	0.0196821	*	4.88667	0.224252	3.77	0.113431	0.00327521	**
	HarmOR12	6.26	0.330757	9.73	0.764591	0.00415282	**	8.64	0.502062	7.71667	0.215149	0.0751191	ns
	HarmOR13-like	0.986667	0.0471405	0.576667	0.062361	0.00176327	**	0.726667	0.143836	0.483333	0.0169967	0.0763251	ns
	HarmOR18	4.43	0.187083	11.0667	0.199555	< 0.0001	***	8.73667	0.18625	6.84	0.293371	0.00151651	**
	HarmOR19	4.13667	0.456387	5.47667	0.394152	0.0347625	*	3.72	0.403237	2.85333	0.242808	0.0598017	ns
	HarmOR20	15.62	1.20717	22.57	1.04855	0.0035525	**	9.93667	0.800514	6.80667	0.798262	0.0173134	*
	HarmOR21	8.88	0.534603	6.65667	0.506052	0.0129363	*	6.90667	0.263354	5.62333	0.202704	0.00546616	**
	HarmOR21-2	0.673333	0.563875	0.24	0.311555	0.395337	ns	0	0	0.00666667	0.00942809	0.373901	ns
	HarmOR22	7.69	0.466762	7.56333	0.685873	0.839614	ns	2.99	0.117757	2.99667	0.207579	0.970381	ns
	HarmOR23	1.52667	0.140791	1.17333	0.109646	0.0488036	*	1.93333	0.220958	0.753333	0.0917727	0.00222198	**
	HarmOR24	7.75333	1.40034	9.90667	1.57787	0.222367	ns	7.93333	0.181537	4.53667	0.915945	0.00677079	**
	HarmOR26	3.39667	0.409254	3.19333	0.122565	0.537772	ns	3.26333	0.217613	3.20667	0.154344	0.778852	ns
	HarmOR27	0.956667	0.310519	1.55667	0.408357	0.173466	ns	0.846667	0.118977	0.363333	0.063421	0.00713139	**
	HarmOR28	1.71	0.212289	2.02333	0.23669	0.23585	ns	1.38	0.208327	1.01	0.137356	0.10401	ns
	HarmOR30	1.73333	0.39911	2	0.641613	0.643914	ns	2.05667	0.337178	1.28	0.200167	0.048755	*
	HarmOR31	4.58	0.298775	3.95667	0.220958	0.076635	ns	2.75667	0.559305	2.56333	0.0402768	0.651361	ns
	HarmOR32	1.07333	0.10873	0.506667	0.0980929	0.00542536	**	1.26	0.0734847	0.976667	0.123918	0.0497531	*
	HarmOR33	1.14333	0.118977	1.18	0.279046	0.872571	ns	0.873333	0.102089	0.596667	0.0974109	0.0501851	ns
	HarmOR34	4.69	0.251529	5.82333	0.160069	0.00578456	**	4.96	0.232809	2.47667	0.115854	0.000173949	***
	HarmOR35	1.27333	0.391777	2.59	0.63314	0.0667022	ns	2.49	0.3879	0.25	0.109848	0.00141738	**
	HarmOR36	8.6	0.461375	8.74333	0.205318	0.708649	ns	8.20333	0.35122	7.57	0.323419	0.133906	ns
	HarmOR37	0.116667	0.113235	0.236667	0.0895669	0.305007	ns	0.503333	0.139603	0.15	0.0962635	0.0421066	*
	HarmOR39	3.05333	0.306848	2.16667	0.269609	0.0372978	*	2.07333	0.316263	1.88333	0.0865384	0.458527	ns
	HarmOR40	3.56	0.425911	3.38	0.163911	0.606724	ns	2.97	0.168721	2.89	0.211187	0.697042	ns
	HarmOR41	1.09333	0.063421	1.2	0.151217	0.409664	ns	1.46	0.315066	0.63	0.0326599	0.0207318	*
	HarmOR41-like	9.64333	1.65711	11.2167	0.586364	0.274287	ns	2.6	0.584466	2.07667	0.0368179	0.27494	ns
	HarmOR42	15.2567	1.10183	15.0933	1.33727	0.900386	ns	15.5533	1.07692	14.2867	0.652908	0.227984	ns
	HarmOR43	13.3733	1.24296	14.0567	0.592302	0.521453	ns	9.83	0.390214	13.2233	0.93987	0.00920118	**
	HarmOR45	12.1167	0.685339	21.7133	0.947464	0.000314915	***	9.02333	0.322938	5.53667	0.405819	0.000683144	***
	HarmOR46	6.65333	0.509204	8.19333	1.55641	0.254307	ns	5.67667	0.580938	5.30667	0.341012	0.480667	ns
	HarmOR47	2.16	0.243858	2.03667	0.281109	0.663692	ns	1.4	0.597551	0.9	0.251529	0.336721	ns
	HarmOR48	1.08333	0.271457	0.79	0.256645	0.329054	ns	0.47	0.0711805	1.15333	0.216384	0.0132383	*
	HarmOR49	4.88	0.445646	4.50667	0.379678	0.418146	ns	3.42667	0.077603	2.55	0.245357	0.00853675	**
	HarmOR50	0.103333	0.0817856	1.44	0.0920145	0.000104945	***	0.653333	0.148847	0.506667	0.117284	0.335204	ns
	HarmOR52	13.3433	0.581053	13.8367	0.372767	0.369365	ns	13.2833	0.214838	6.91333	0.301367	< 0.0001	***
	HarmOR55	5.99667	0.564053	7.4	0.555398	0.0662616	ns	4.01333	0.396176	2.18	0.516333	0.0163487	*
	HarmOR56	2.86333	0.114407	3.07333	0.134743	0.168225	ns	0.01	0.0141421	0.0466667	0.0329983	0.222136	ns
	HarmOR57	3.90333	0.543221	3.72	0.386092	0.717072	ns	1.41667	0.274388	1.05333	0.209815	0.211076	ns
	HarmOR59	1.15667	0.0339935	2.73	0.0962635	< 0.0001	***	1.68333	0.0758654	1.01667	0.077603	0.000966411	***
	HarmOR60	0.316667	0.148174	0.236667	0.129185	0.595766	ns	0.216667	0.179691	0.383333	0.344222	0.576614	ns
	HarmOR61	0.27	0.11225	0.47	0.0707107	0.099982	ns	0.02	0.0282843	0.03	0.0294392	0.746489	ns
	HarmOR62	1.08667	0.199053	0.436667	0.062361	0.0116291	*	0.77	0.108012	0.51	0.126754	0.0918365	ns
	HarmOR67	0.173333	0.179134	0.3	0.219697	0.561748	ns	0.0966667	0.136707	0.116667	0.0518545	0.856034	ns
	HarmOR69	1.20333	0.489921	1.07667	0.420502	0.795181	ns	1.29667	0.305541	1.53	0.377448	0.5341	ns
	HarmOR70	7.34333	0.29937	7.08333	0.124989	0.320367	ns	5.33333	0.273902	7.29333	0.254864	0.0017709	**
	HarmOR71	2.24667	0.126842	1.81	0.0489898	0.0104843	*	1.91	0.209921	0.963333	0.0124722	0.00312122	**
	HarmOR72	7.53333	0.604777	7.87333	0.0664998	0.473571	ns	5.74333	0.442895	4.24667	0.242808	0.0137999	*
	HarmOR75	4.83667	0.293295	5.14333	0.200389	0.289158	ns	4.33667	0.392626	2.83	0.310161	0.0130695	*
	HarmOR79	0.556667	0.222161	0	0	0.0239363	*	0	0	0	0		ns
IR	HarmIR1.1	2.57667	0.157973	3.33	0.561664	0.14189	ns	3.43667	0.385256	1.64	0.387556	0.00966389	**
	HarmIR1.2	3.79	0.413844	4.20667	0.130213	0.245953	ns	2.61667	0.0821922	2.59667	0.135974	0.867361	ns
	HarmIR4	0.0966667	0.136707	0	0	0.373901	ns	0.206667	0.20155	0.09	0.127279	0.526922	ns
	HarmIR7d2	0.446667	0.136707	0.58	0.0282843	0.248144	ns	0.47	0.0725718	0.413333	0.0262467	0.357713	ns
	HarmIR7d3	0.12	0.0355903	0.103333	0.0694422	0.77766	ns	0.0433333	0.0368179	0.0633333	0.0478423	0.663804	ns
	HarmIR7d4	0.0766667	0.108423	0.246667	0.348839	0.546404	ns	0	0	0	0		ns
	HarmIR8a	22.6667	0.433154	17.49	0.703468	0.000895537	***	29.21	0.51614	24.6567	0.619157	0.00133111	**
	HarmIR21a	23.3733	0.164384	22.7867	0.220656	0.0393456	*	22.9133	0.400194	20.92	0.155134	0.00278067	**
	HarmIR25a	51.33	0.632666	55.09	2.09711	0.0721722	ns	58.41	1.43891	58.6733	0.1666	0.809787	ns
	HarmIR31a	1.13667	0.0659966	0.97	0.31209	0.500979	ns	0.94	0.286124	0.753333	0.135728	0.451393	ns
	HarmIR40a	0.896667	0.0124722	0.55	0.0496655	0.000665024	***	0.5	0.0571548	0.74	0.0244949	0.00547636	**
	HarmIR41a	14.18	0.418569	10.7433	0.429056	0.00125784	**	6.71667	0.249577	8.62	0.211818	0.00119237	**
	HarmIR60a	13.6367	0.151511	12.6	0.267333	0.00883306	**	12.0567	0.443421	13.6233	0.475137	0.0270495	*
	HarmIR64a	2.51	0.0496655	2.23667	0.134247	0.0540648	ns	2.74667	0.0235702	2.52	0.115181	0.0526299	ns
	HarmIR68a	1.01	0.0432049	1.07	0.0216025	0.153823	ns	0.856667	0.143372	0.73	0.0163299	0.28228	ns
	HarmIR75d	3.29333	0.394659	4.77667	0.691343	0.0578723	ns	2.21333	0.563875	1.64667	0.103387	0.234679	ns
	HarmIR75p	6.56667	0.527973	6.26333	0.338756	0.531634	ns	6.75667	0.0377124	7.39667	0.116714	0.00179779	**
	HarmIR75p1	0.103333	0.0124722	0.133333	0.0235702	0.186822	ns	0.323333	0.046428	0.2	0.0355903	0.0406767	*
	HarmIR75p2	5.03667	0.59567	6.13333	0.253158	0.0746609	ns	3.89	0.302324	2.8	0.145144	0.0100572	*
	HarmIR75q1	2.71333	0.330387	1.85333	0.469775	0.101608	ns	4.73	0.179072	1.64667	0.237954	0.000126579	***
	HarmIR75q2	6.69	0.367696	7.82333	0.591965	0.0829412	ns	2.13667	0.308797	5.91667	0.221259	0.000147993	***
	HarmIR76b	10.0567	0.358732	6.49333	0.546585	0.00152475	**	8.44	0.625513	8.82	0.232809	0.465855	ns
	HarmIR87a	1.17	0.0509902	1.71333	0.0857645	0.00152985	**	1.27333	0.232283	1.33333	0.0865384	0.749345	ns
	HarmIR93a	3.34	0.120277	3.55333	0.338066	0.447786	ns	3.63667	0.221711	3.5	0.163911	0.521948	ns
	HarmIR100a	0.173333	0.0758654	0.136667	0.159234	0.783392	ns	0.12	0.107083	0.133333	0.119536	0.912131	ns
	HarmIR100c	0	0	0.05	0.0355903	0.117881	ns	0.0933333	0.131993	0.126667	0.0984322	0.788865	ns
	HarmIR100i	0.2	0.0648074	0.18	0.0588784	0.762855	ns	0.193333	0.0524934	0.123333	0.00942809	0.137009	ns
other olfactory related genes	HarmGr1	2.86	0.174547	2.04333	0.136951	0.00649072	**	3.69333	0.50809	3.27667	0.263354	0.361358	ns
	HarmGr2	0.13	0.0565685	0.00666667	0.00942809	0.0383503	*	0.0466667	0.0659966	0.146667	0.0555778	0.176541	ns
	HarmGr3	0.0566667	0.0449691	0.0566667	0.0249444	> 0.9999	ns	0.0633333	0.0286744	0.203333	0.020548	0.00495204	**
	HarmTRPA1	0.633333	0.182635	1.57667	0.0834	0.00266312	**	1.61333	0.49708	2.41333	0.256298	0.113116	ns
	HarmPBP1	6769.66	82.7348	6798.53	197.339	0.857988	ns	15789.3	440.053	16678	50.6866	0.0469983	*
	HarmPBP2	2671.1	14.2693	2826.92	66.6788	0.0319249	*	5530.57	52.4634	4684.32	56.9072	0.000102104	***
	HarmPBP3	2012	14.3	2152.54	10.9981	0.00038581	***	903.643	13.483	787.733	22.1992	0.00322321	**
	HarmGOBP1	8559.56	271.2	9749.02	475.785	0.0372353	*	5555.44	106.882	4503.28	64.9469	0.000285865	***
	HarmGOBP2	5987.23	139.6	6455.8	49.433	0.0110359	*	5676.63	131.848	5595.44	22.7942	0.439202	ns
