# Supplementary material for: Mutagenesis of the odorant receptor co-receptor (Orco) reveals severe olfactory defects in the crop pest moth Helicoverpa armigera
Source: BMC Biol. 2022 Sep 30;20:214. doi: 10.1186/s12915-022-01411-2 (PMC9524114; doi:10.1186/s12915-022-01411-2)
Supplement: Supplementary file 4 — Additional file 4. Table S2. Summary of the chemicals used in our experiments. [file 12915_2022_1411_MOESM4_ESM.xlsx]

## Sheet: 工作表1
Additional file 4: Table S2. Summary of the chemicals used in our experiments.
category		chemicals	CAS	purity level	supplier	purpose
solvent		paraffin oil	8012-95-1	>99%	sigma-aldrich	used for EAG, SSR experiments
		hexane	110-54-3	>99%	sigma-aldrich	uesd for wind tunnel assay
pheromone gland components		Z11-16:Ald	53939-28-9	>95%	Shin-Etsu Chemical (Tokyo, Japan)	used for EAG, SSR, wind tunnel experiments
		Z9-16:Ald	56219-04-6	>95%	Shin-Etsu Chemical (Tokyo, Japan)	used for EAG, SSR, wind tunnle experiments
		Z9-14:Ald	/	>95%	Shin-Etsu Chemical (Tokyo, Japan)	used for EAG, SSR experiments
		Z11-16:OH	/	>95%	Shin-Etsu Chemical (Tokyo, Japan)	used for EAG, SSR experiments
		Z9-16:OH	/	>95%	Shin-Etsu Chemical (Tokyo, Japan)	used for SSR experiments
		Z11-16:Ac	/	>95%	Shin-Etsu Chemical (Tokyo, Japan)	used for SSR experiments
plant volatile organic compounds	GLVs	hexanal	66-25-1	>98%	sigma-aldrich	used for EAG experiments
		trans-2-hexenal	6728-26-3	>97%	TCI	used for EAG experiments
	Terpenoids	geraniol	106-24-1	>98%	sigma-aldrich	used for EAG experiments
		farnesene	502-61-4	>99%	SAFC	used for EAG experiments
		citral	5392-40-5	>96%	sigma-aldrich	used for EAG experiments
		linalool	78-70-6	>97%	sigma-aldrich	used for EAG experiments
	Aliphatic	nonanal	124-19-6	>97%	sigma-aldrich	used for EAG experiments
		6-methyl-5-hepten-2-one	110-93-0	>99%	sigma-aldrich	used for EAG experiments
		2-octanone	111-13-7	>98%	TCI	used for EAG experiments
		acetoin	513-86-0	>95%	sigma-aldrich	used for EAG experiments
		allyl-isothiocyanate	57-06-7	>95%	sigma-aldrich	used for EAG experiments
		1-octanol	111-87-5	>99%	aldrich	used for EAG experiments
		acetophenone	98-86-2	>98%	sigma-aldrich	used for EAG experiments
	Aromatic	benzaldehyde	100-52-7	>98%	sigma-aldrich	used for EAG experiments
		ethyl benzoate	93-89-0	>99%	sigma-aldrich	used for EAG experiments
		eugenol	97-53-0	>99%	sigma-aldrich	used for EAG experiments
		methyl benzoate	93-58-3	>99%	sigma-aldrich	used for EAG experiments
		methyl phenylacetate	101-41-7	>99%	TCI	used for EAG experiments
		benzyl acetate	286733-798	>99%	Fluka	used for EAG experiments
		methyl salicylate	119-36-8	>99%	sigma-aldrich	used for EAG experiments
acids		propanoic acid	79-09-4	>99%	sigma-aldrich	used for EAG experiments
		acetic acid	64-19-7	>99%	sigma-aldrich	used for EAG experiments
amines		spermine	71-44-3	>97%	sigma-aldrich	used for EAG experiments
